# Supplementary material for: Nutritional Benefits from Fatty Acids in Organic and Grass-Fed Beef
Source: Foods. 2022 Feb 23;11(5):646. doi: 10.3390/foods11050646 (PMC8909876; doi:10.3390/foods11050646)
Supplement: Supplementary file 1 [file foods-11-00646-s001.zip]

Archive with 1 entries (1 files):
- foods-1563516-supplementary.pdf
